# Supplementary material for: Classification of unknown primary tumors with a data-driven method based on a large microarray reference database
Source: Genome Med. 2011 Oct 17;3(9):63. doi: 10.1186/gm279 (PMC3239238; doi:10.1186/gm279)
Supplement: Additional file 2 — A summary of the reference data, the name of each cancer type and the number of samples it has. [file gm279-S2.XLS]

## Sheet: temp.txt
Cancer type	# of samples
Adrenal tumors	11
AML	322
B-ALL	925
B-cell lymphoma	198
B-CLL	101
Bladder cancer	174
Breast ductal cancer	327
Breast lobular cancer	46
Breast medullary cancer	12
Burkitts lymphoma	36
Cervical adenocarcinoma	8
Cervical squamous cell carcinoma	57
Chondrosarcoma	15
Colorectal carcinoma	505
Esophagus adenocarcinoma	13
Ewings sarcoma	18
Gastric adenocarcinoma	21
GIST	6
Glioma	475
Laryngopharynx squamous cell carcinoma	9
Leiomyosarcoma	12
Liposarcoma	16
Liver cancer	7
Lung adenocarcinoma	311
Lung, carcinoid tumor	27
Lung, large cell cancer	8
Lung, small cell cancer	6
Lung, squamous cell carcinoma	101
Melanoma	8
Mesothelioma	35
Myeloma	102
Nephroblastoma	33
Neuroblastoma	123
Oral squamous cell carcinoma	34
Osteosarcoma	11
Ovarian, clear cell carcinoma	20
Ovarian, endometrioid carcinoma	37
Ovarian, mucinous carcinoma	19
Ovarian, serous carcinoma	141
Pancreatic cancer	43
Peritoneum adenocarcinoma	13
Plasma cell leukemia	6
Prostate adenocarcinoma	349
Renal cancer	228
Rhabdomyosarcoma	37
Small intestine, adenocarcinoma	6
Synovial sarcoma	12
T-ALL	68
T-cell lymphoma	43
Testis, non-seminoma	178
Testis, seminoma	28
Thyroid carcinoma	58
Uterine adenocarcinoma	140
Uterine, Mullerian tumor	15
Uterine sarcoma	14
Vagina/Vulva carcinoma	9
