# Supplementary material for: Classification of unknown primary tumors with a data-driven method based on a large microarray reference database
Source: Genome Med. 2011 Oct 17;3(9):63. doi: 10.1186/gm279 (PMC3239238; doi:10.1186/gm279)
Supplement: Additional file 5 — Results for each individual test sample. Each sample is annotated as accurately as possible, and the five highest similarity scores and their corresponding cancer types are shown. [file gm279-S5.XLS]

## Sheet: CUPS_vs_cancer_pure_squared.txt
filename	description	primary site	sample site	metastasis	cancer	exact	similar	same site	hit #1	score #1	hit #2	score #2	hit #3	score #3	hit #4	score #4	hit #5	score #5
GSM319675.CEL	Malignant lymphoma of B-cell type w/ low and intermediate grade components	Lymph Node	Thyroid	metastasis	B-cell lymphoma	TRUE			B-cell lymphoma	0.22492	Burkitts lymphoma	0.0749385	Lung, squamous cell carcinoma	-0.0166875	Ovarian, endometrioid carcinoma	-0.0247467	Uterine, Mullerian tumor	-0.0348853
GSM319673.CEL	Malignant lymphoma, diffuse large B-cell type	Lymph Node	Thigh mass	metastasis	B-cell lymphoma	TRUE			B-cell lymphoma	0.202269	Burkitts lymphoma	0.0830911	Uterine, Mullerian tumor	-0.00588288	Peritoneum adenocarcinoma	-0.0217315	Ovarian, endometrioid carcinoma	-0.0389179
GSM319769.CEL	Lymphoma, large B-cell, diffuse, Normal component contains reactive lymphocytes with no residual thyroid tissue identified	Lymph Node	Thyroid gland	metastasis	B-cell lymphoma	TRUE			B-cell lymphoma	0.197818	T-cell lymphoma	0.074976	Uterine, Mullerian tumor	0.0386046	Burkitts lymphoma	-0.00552232	Lung, squamous cell carcinoma	-0.0274386
GSM319754.CEL	Lymphoma, large B-cell, diffuse	Lymph Node	Stomach	metastasis	B-cell lymphoma	TRUE			B-cell lymphoma	0.19537	Burkitts lymphoma	0.0326353	Lung, squamous cell carcinoma	-0.00228258	Peritoneum adenocarcinoma	-0.0211722	Uterine, Mullerian tumor	-0.0213392
GSM319690.CEL	Diffuse large B-cell Lymphoma	Lymph Node	Spleen/soft tissue	metastasis	B-cell lymphoma	TRUE			B-cell lymphoma	0.18196	B-ALL	-0.0189908	Uterine, Mullerian tumor	-0.0197648	Pancreatic cancer	-0.0211177	Burkitts lymphoma	-0.0333073
GSM319762.CEL	Lymphoma, large B-cell, diffuse	Lymph Node	Spleen	metastasis	B-cell lymphoma	TRUE			B-cell lymphoma	0.180151	Uterine, Mullerian tumor	-0.0170925	Peritoneum adenocarcinoma	-0.0251283	T-cell lymphoma	-0.0261846	Ovarian, clear cell carcinoma	-0.0397284
GSM319756.CEL	Lymphoma, large B cell, diffuse, evaluation of the sections of spleen show a marked distortion of the normal splenic architecture. There is vast expansion of the white pulp. This is predominantly accomplished by an expansion of the follicular component	Lymph Node	Spleen	metastasis	B-cell lymphoma	TRUE			B-cell lymphoma	0.178731	Uterine, Mullerian tumor	-0.0249711	Peritoneum adenocarcinoma	-0.0365703	T-cell lymphoma	-0.0377692	Lung, squamous cell carcinoma	-0.039037
GSM319760.CEL	Lymphoma, follicular	Lymph Node	Lung	metastasis	B-cell lymphoma	TRUE			B-cell lymphoma	0.176816	Uterine, Mullerian tumor	-0.0225437	Breast ductal cancer	-0.0425592	Peritoneum adenocarcinoma	-0.0468376	T-cell lymphoma	-0.0487316
GSM319824.CEL	Diffuse large B-cell lymphoma with prominent epithelioid cells	Lymph Node	Lymph node	metastasis	B-cell lymphoma	TRUE			B-cell lymphoma	0.162225	Breast ductal cancer	0.00724226	Uterine, Mullerian tumor	-0.0110229	Lung, squamous cell carcinoma	-0.0139843	Ovarian, mucinous carcinoma	-0.0248343
GSM319825.CEL	Non-Hodgkin's lymphoma, diffuse large B-cell type with partial necrosis	Lymph Node	Lymph node	metastasis	B-cell lymphoma	TRUE			B-cell lymphoma	0.158538	Uterine, Mullerian tumor	-0.00111736	Ovarian, endometrioid carcinoma	-0.0344588	Pancreatic cancer	-0.0360232	Peritoneum adenocarcinoma	-0.0436107
GSM319768.CEL	Lymphoma, large B-cell, diffuse	Lymph Node	Groin	metastasis	B-cell lymphoma	TRUE			B-cell lymphoma	0.153952	Burkitts lymphoma	0.00895898	T-cell lymphoma	-0.0150901	Uterine, Mullerian tumor	-0.0165566	Ovarian, endometrioid carcinoma	-0.0271194
GSM319763.CEL	Lymphoma, large B-cell, diffuse	Lymph Node	Spleen	metastasis	B-cell lymphoma	TRUE			B-cell lymphoma	0.147998	T-cell lymphoma	0.0320386	Uterine, Mullerian tumor	-0.0264062	Lung, squamous cell carcinoma	-0.0271687	Peritoneum adenocarcinoma	-0.0303539
GSM319701.CEL	Lymphoma, follicular	Lymph Node	Lymph node	metastasis	B-cell lymphoma	TRUE			B-cell lymphoma	0.133486	T-cell lymphoma	0.0792115	Peritoneum adenocarcinoma	-0.028589	Uterine, Mullerian tumor	-0.0330113	B-ALL	-0.0413374
GSM319764.CEL	Lymphoma, follicular, The original path report stated that the flow cytometric analysis confirms the diagnosis of monoclonal B cell lynphoproliferative disorder compatible with follicular cell lymphoma	Lymph Node	Neck	metastasis	B-cell lymphoma	TRUE			B-cell lymphoma	0.11419	T-cell lymphoma	0.0586744	Peritoneum adenocarcinoma	-0.0127352	Uterine, Mullerian tumor	-0.0265666	Ovarian, endometrioid carcinoma	-0.0284466
GSM319759.CEL	Lymphoma, large B-cell, diffuse, normal: 40% red pulp is also infiltrated with tumor cells	Lymph Node	Spleen	metastasis	B-cell lymphoma	TRUE			B-cell lymphoma	0.113765	Pancreatic cancer	-0.0238326	Breast ductal cancer	-0.0247465	Leiomyosarcoma	-0.0304388	Lung, squamous cell carcinoma	-0.0352489
GSM319767.CEL	Lymphoma, follicular	Lymph Node	Small intestine	metastasis	B-cell lymphoma	TRUE			B-cell lymphoma	0.100573	T-cell lymphoma	0.0647764	Peritoneum adenocarcinoma	-0.0275135	Uterine, Mullerian tumor	-0.0355909	Ovarian, clear cell carcinoma	-0.0387937
GSM319696.CEL	Lymphoma, extranodal marginal zone B-cell	Lymph Node	Lung	metastasis	B-cell lymphoma	TRUE			B-cell lymphoma	0.0655277	Peritoneum adenocarcinoma	-0.0233744	Lung, squamous cell carcinoma	-0.0317634	Ovarian, clear cell carcinoma	-0.0319852	Ovarian, endometrioid carcinoma	-0.0455251
GSM319765.CEL	Lymphoma, mantle cell	Lymph Node	lleum	metastasis	B-cell lymphoma	TRUE			B-cell lymphoma	0.0479375	Gastric adenocarcinoma	0.011411	Peritoneum adenocarcinoma	-0.0219979	Ovarian, endometrioid carcinoma	-0.0265377	Uterine, Mullerian tumor	-0.0297337
GSM319722.CEL	Malignant lymphoma, favor splenic marginal zone B-cell type	Lymph Node	Spleen	metastasis	B-cell lymphoma	TRUE			B-cell lymphoma	0.0404627	Pancreatic cancer	-0.0151084	Lung, squamous cell carcinoma	-0.0214016	Peritoneum adenocarcinoma	-0.0318809	Uterine, Mullerian tumor	-0.0325795
GSM319720.CEL	Malignant lymphoma, follicular type	Lymph Node	Small bowel	metastasis	B-cell lymphoma	TRUE			B-cell lymphoma	0.0388733	T-cell lymphoma	0.0313996	Gastric adenocarcinoma	-0.0116069	Peritoneum adenocarcinoma	-0.0225968	Uterine, Mullerian tumor	-0.0278612
GSM319766.CEL	Lymphoma, large B-cell, diffuse, T-cell/histiocyte rich diffuse large B- cell lymphoma	Lymph Node	Groin	metastasis	B-cell lymphoma	FALSE	TRUE		T-cell lymphoma	0.172932	B-cell lymphoma	0.0633619	Lung, squamous cell carcinoma	-0.0306825	Uterine, Mullerian tumor	-0.032504	Ovarian, clear cell carcinoma	-0.0331738
GSM319695.CEL	Lymphoma, extranodal marginal zone B-cell, hypo/acellular stroma: 100% fibrosis, extra-nodal marginal zone lymphoma arising in the setting of intense auto-immune thyroiditis	Lymph Node	Thyroid gland	metastasis	B-cell lymphoma	FALSE	TRUE		Myeloma	0.0513136	Thyroid carcinoma	0.00267458	Peritoneum adenocarcinoma	-0.0103806	Lung, squamous cell carcinoma	-0.0216712	Gastric adenocarcinoma	-0.0263019
GSM319848.CEL	Anaplastic large cell lymphoma (CD30), Alk-1 Negative	Lymph Node	Extradural Mass (Cranium)	metastasis	B-cell lymphoma	FALSE			Lung, squamous cell carcinoma	0.0115812	B-cell lymphoma	0.00366616	T-cell lymphoma	-0.0218529	Ovarian, endometrioid carcinoma	-0.0257354	Peritoneum adenocarcinoma	-0.0296176
GSM319680.CEL	Malignant neoplasm, strongly favors malignant lymphoma with anaplastic features	Lymph Node	Lymph node	metastasis	B-cell lymphoma	FALSE			Uterine, Mullerian tumor	0.00844867	Pancreatic cancer	-3.11406e-05	T-cell lymphoma	-0.0144977	Lung, squamous cell carcinoma	-0.0157177	B-cell lymphoma	-0.0202819
GSM319770.CEL	Lymphoma, peripheral T-cell	Lymph Node	Testis	metastasis	T-cell lymphoma	FALSE	TRUE		Burkitts lymphoma	-0.00357779	Uterine, Mullerian tumor	-0.0100114	T-cell lymphoma	-0.0181647	B-cell lymphoma	-0.0184714	Peritoneum adenocarcinoma	-0.038869
GSM319814.CEL	Metastatic urothelial carcinoma	Bladder	Lymph node	metastasis	Bladder cancer	TRUE			Bladder cancer	0.446	Esophagus adenocarcinoma	0.00756538	Lung, squamous cell carcinoma	0.00293529	Cervical squamous cell carcinoma	0.00129914	Ovarian, endometrioid carcinoma	-0.0021397
GSM319818.CEL	Metastatic urothelial carcinoma	Bladder	Lymph node	metastasis	Bladder cancer	TRUE			Bladder cancer	0.404984	Ovarian, endometrioid carcinoma	0.00689443	Esophagus adenocarcinoma	0.00442378	Lung, squamous cell carcinoma	0.00151997	Ovarian, clear cell carcinoma	-0.0171803
GSM319719.CEL	Metastatic urothelial carcinoma	Bladder	Lung	metastasis	Bladder cancer	TRUE			Bladder cancer	0.372477	Lung adenocarcinoma	0.0255639	Lung, squamous cell carcinoma	0.0254876	Ovarian, endometrioid carcinoma	0.0170083	Pancreatic cancer	-0.00234648
GSM319844.CEL	Invasive transitional cell carcinoma, poorly differentiated (grade 3/4)	Bladder	Ureter	metastasis	Bladder cancer	TRUE			Bladder cancer	0.358349	Lung, squamous cell carcinoma	0.0176414	Ovarian, endometrioid carcinoma	0.0118671	Esophagus adenocarcinoma	-0.00211529	Breast ductal cancer	-0.0076919
GSM319805.CEL	Carcinoma of bladder, transitional cell, metastatic	Bladder	Lymph node	metastasis	Bladder cancer	TRUE			Bladder cancer	0.0743531	Lung, squamous cell carcinoma	0.0122879	Ovarian, endometrioid carcinoma	0.0028915	Esophagus adenocarcinoma	0.00285353	Cervical squamous cell carcinoma	0.00271554
GSM319836.CEL	Metastatic urothelial carcinoma	Bladder	Lymph node	metastasis	Bladder cancer	TRUE			Bladder cancer	0.0281594	Lung, squamous cell carcinoma	0.0188112	Peritoneum adenocarcinoma	0.0024834	Leiomyosarcoma	-0.0285584	Ovarian, endometrioid carcinoma	-0.0289415
GSM319830.CEL	Metastatic urothelial carcinoma, high grade	Bladder	Lymph node	metastasis	Bladder cancer	FALSE			Breast ductal cancer	0.137819	Lung, squamous cell carcinoma	0.0871024	Bladder cancer	0.0295502	Esophagus adenocarcinoma	0.0137143	Cervical adenocarcinoma	-0.0111021
GSM319819.CEL	Poorly differentiated transitional cell carcinoma with squamous cell differentiation and focal mucin production	Bladder	Small bowel	metastasis	Bladder cancer	FALSE			Lung, squamous cell carcinoma	0.111792	Cervical squamous cell carcinoma	0.069315	Vagina/Vulva carcinoma	0.00441468	Esophagus adenocarcinoma	-0.0100718	Ovarian, endometrioid carcinoma	-0.0161298
GSM319815.CEL	Metastatic high grade urothelial carcinoma	Bladder	Lymph node	metastasis	Bladder cancer	FALSE			Chondrosarcoma	0.0808116	Osteosarcoma	0.0508292	Uterine, Mullerian tumor	-0.00353291	Ovarian, endometrioid carcinoma	-0.014222	Leiomyosarcoma	-0.0190807
GSM319752.CEL	Carcinoma of bladder, transitional cell, metastatic	Bladder	Lymph node	metastasis	Bladder cancer	FALSE			Lung, squamous cell carcinoma	0.0308357	Bladder cancer	0.0135835	Cervical adenocarcinoma	-0.00177409	Breast ductal cancer	-0.00265833	Leiomyosarcoma	-0.00471209
GSM319702.CEL	Adenocarcinoma of breast, metastatic	Breast	Ovary	metastasis	Breast carcinoma, NOS	FALSE	TRUE		Breast ductal cancer	0.17751	Ovarian, endometrioid carcinoma	0.00749468	Peritoneum adenocarcinoma	-0.00120385	Lung, squamous cell carcinoma	-0.00804685	Ovarian, mucinous carcinoma	-0.0122277
GSM319691.CEL	Metastatic carcinoma	Breast	Lymph node	metastasis	Breast carcinoma, NOS	FALSE	TRUE		Breast ductal cancer	0.125548	Breast lobular cancer	0.111985	Ovarian, endometrioid carcinoma	0.00255707	Pancreatic cancer	-0.00181719	Uterine, Mullerian tumor	-0.0197385
GSM319678.CEL	Metastatic carcinoma consistent with metastasis from the breast	Breast	Liver	metastasis	Breast carcinoma, NOS	FALSE	TRUE		Breast ductal cancer	0.124177	Breast lobular cancer	0.0963418	Ovarian, endometrioid carcinoma	0.0260793	Uterine, Mullerian tumor	-0.0129953	Peritoneum adenocarcinoma	-0.0176917
GSM319703.CEL	Adenocarcinoma of breast, metastatic	Breast	Lymph node	metastasis	Breast carcinoma, NOS	FALSE	TRUE		Breast ductal cancer	0.100434	Breast lobular cancer	0.0601376	Ovarian, endometrioid carcinoma	0.0148961	Lung, squamous cell carcinoma	-0.0213528	Esophagus adenocarcinoma	-0.023724
GSM319670.CEL	Metastatic adenocarcinoma consistent with breast primary	Breast	Ovary	metastasis	Breast carcinoma, NOS	FALSE	TRUE		Breast lobular cancer	0.0994153	Breast ductal cancer	0.0563874	Ovarian, endometrioid carcinoma	0.0278991	Ovarian, mucinous carcinoma	0.00591331	Peritoneum adenocarcinoma	-0.0036441
GSM319704.CEL	Adenocarcinoma of breast, metastatic, tumor stroma (cellular): desmoplastic reaction; inflammation: mild lymphoplasmacytic infiltrate	Breast	Lung	metastasis	Breast carcinoma, NOS	FALSE	TRUE		Breast ductal cancer	0.0166521	Ovarian, endometrioid carcinoma	0.0115942	Peritoneum adenocarcinoma	-0.0107683	Uterine, Mullerian tumor	-0.0152563	Lung, squamous cell carcinoma	-0.0155661
GSM319687.CEL	Moderately diff. adenocarcinoma consistent w/ metastatic ductal adenocarcinoma of breast	Breast	Liver	metastasis	Breast ductal cancer	TRUE			Breast ductal cancer	0.268923	Ovarian, endometrioid carcinoma	0.0123875	Breast lobular cancer	0.00218922	Pancreatic cancer	0.00165803	Uterine, Mullerian tumor	-0.00515644
GSM319698.CEL	Adenocarcinoma of colon, metastatic	Colorectal	Liver	metastasis	Colorectal carcinoma	TRUE			Colorectal carcinoma	0.484112	Esophagus adenocarcinoma	0.0540968	Lung, squamous cell carcinoma	0.017848	Ovarian, endometrioid carcinoma	0.0110477	Gastric adenocarcinoma	-0.00611576
GSM319697.CEL	Adenocarcinoma of colon, metastatic, tumor stroma: desmoplasia	Colorectal	Lung	metastasis	Colorectal carcinoma	TRUE			Colorectal carcinoma	0.480106	Esophagus adenocarcinoma	0.0379226	Lung, squamous cell carcinoma	0.0171596	Gastric adenocarcinoma	0.0127991	Ovarian, endometrioid carcinoma	0.0102418
GSM319808.CEL	Metastatic adenocarcinoma, morphologically consistent with colonic primary	Colorectal	Pelvic mass	metastasis	Colorectal carcinoma	TRUE			Colorectal carcinoma	0.479952	Esophagus adenocarcinoma	0.0354964	Ovarian, endometrioid carcinoma	-0.0096499	Gastric adenocarcinoma	-0.0150303	Uterine, Mullerian tumor	-0.0207949
GSM319676.CEL	Moderately differentiated adenocarcinoma with infiltrating gastric mucosa, muscularis propria, serosa	Colorectal	Stomach	metastasis	Colorectal carcinoma	TRUE			Colorectal carcinoma	0.418281	Esophagus adenocarcinoma	0.0304118	Lung, squamous cell carcinoma	0.0291756	Ovarian, endometrioid carcinoma	0.029066	Gastric adenocarcinoma	0.0235321
GSM319685.CEL	Metastatic Colorectal Adenocarcinoma	Colorectal	Lung	metastasis	Colorectal carcinoma	TRUE			Colorectal carcinoma	0.33363	Esophagus adenocarcinoma	0.021139	Pancreatic cancer	0.0209162	Lung, squamous cell carcinoma	0.0136485	Ovarian, endometrioid carcinoma	0.000176859
GSM319692.CEL	Adenocarcinoma of colon, metastatic, lymph node with metastatic colon adenocarcinoma; a few residual lymphoid follicles present in the tumor stroma	Colorectal	Lymph node	metastasis	Colorectal carcinoma	FALSE	GI TRACT		Gastric adenocarcinoma	0.0382857	Esophagus adenocarcinoma	0.0257355	Ovarian, mucinous carcinoma	-0.00591725	Pancreatic cancer	-0.00765501	Ovarian, endometrioid carcinoma	-0.0130718
GSM319683.CEL	Invasive, moderately differentiated adenocarcinoma	Colorectal	Omentum	metastasis	Colorectal carcinoma	FALSE			Pancreatic cancer	0.021782	Colorectal carcinoma	0.0210758	Esophagus adenocarcinoma	0.0073687	Ovarian, endometrioid carcinoma	0.00712835	Ovarian, mucinous carcinoma	-0.00887392
GSM319709.CEL	Adenocarcinoma moderately to poorly differentiated	Gastric	Lymph node	metastasis	Gastric adenocarcinoma	TRUE			Gastric adenocarcinoma	0.060689	Esophagus adenocarcinoma	0.0386374	Lung, squamous cell carcinoma	0.0216841	Pancreatic cancer	0.00200329	Leiomyosarcoma	-0.0203972
GSM319710.CEL	Adenocarcinoma moderately to poorly differentiated	Gastric	Lymph node	metastasis	Gastric adenocarcinoma	TRUE			Gastric adenocarcinoma	0.047842	Lung, squamous cell carcinoma	0.0431006	Esophagus adenocarcinoma	0.0328978	Pancreatic cancer	0.0109016	B-cell lymphoma	0.000925598
GSM319711.CEL	Adenocarcinoma poorly differentiated	Gastric	Lymph node	metastasis	Gastric adenocarcinoma	TRUE			Gastric adenocarcinoma	0.0413419	Esophagus adenocarcinoma	0.0153465	Lung, squamous cell carcinoma	0.00313022	Ovarian, endometrioid carcinoma	-0.00714274	Pancreatic cancer	-0.0215687
GSM319773.CEL	Adenocarcinoma moderately to poorly differentiated	Gastric	Ovary	metastasis	Gastric adenocarcinoma	TRUE			Gastric adenocarcinoma	0.0388786	Esophagus adenocarcinoma	0.0208173	Ovarian, mucinous carcinoma	0.00997264	Ovarian, endometrioid carcinoma	-0.00190151	Lung, squamous cell carcinoma	-0.00927106
GSM319831.CEL	Metastatic poorly differentiated adenocarcinoma consistent with krukenberg tumor	Gastric	Ovary	metastasis	Gastric adenocarcinoma	TRUE			Gastric adenocarcinoma	0.0374332	Ovarian, mucinous carcinoma	0.0155943	Esophagus adenocarcinoma	0.00894498	Ovarian, endometrioid carcinoma	0.00813926	Lung, squamous cell carcinoma	-0.00591941
GSM319777.CEL	Signet ring carcinoma	Gastric	Ovary	metastasis	Gastric adenocarcinoma	TRUE			Gastric adenocarcinoma	0.0363089	Esophagus adenocarcinoma	0.0220271	Ovarian, mucinous carcinoma	0.0161608	Ovarian, endometrioid carcinoma	0.00822579	Lung, squamous cell carcinoma	-0.00403043
GSM319832.CEL	Metastatic moderately to poorly differentiated adenocarcinoma morphologically similar to esophageal adenocarcinoma	Gastric	Chest Wall	metastasis	Gastric adenocarcinoma	FALSE	GI TRACT		Colorectal carcinoma	0.234307	Esophagus adenocarcinoma	0.0522504	Lung, squamous cell carcinoma	0.030178	Ovarian, endometrioid carcinoma	0.0157736	Gastric adenocarcinoma	0.00342712
GSM319827.CEL	Adenocarcinoma consistent with gastroesophageal origin	Gastric	Lymph node	metastasis	Gastric adenocarcinoma	FALSE	GI TRACT		Esophagus adenocarcinoma	0.0671461	Breast ductal cancer	0.0317522	Ovarian, endometrioid carcinoma	0.00503943	Lung, squamous cell carcinoma	-0.00245891	Ovarian, clear cell carcinoma	-0.00973936
GSM319712.CEL	Adenocarcinoma moderately to poorly differentiated	Gastric	Lymph node	metastasis	Gastric adenocarcinoma	FALSE	GI TRACT		Esophagus adenocarcinoma	0.0550249	Gastric adenocarcinoma	0.0541033	Ovarian, endometrioid carcinoma	0.0247424	Lung, squamous cell carcinoma	0.0169316	Pancreatic cancer	0.0131189
GSM319750.CEL	Adenocarcinoma of stomach, metastatic	Gastric	Ovary	metastasis	Gastric adenocarcinoma	FALSE			Ovarian, mucinous carcinoma	0.0354147	Esophagus adenocarcinoma	0.0192769	Gastric adenocarcinoma	0.0145094	Ovarian, endometrioid carcinoma	0.00469262	Pancreatic cancer	-0.00428225
GSM319845.CEL	Metastatic hepatocellular carcinoma	Liver	Adrenal gland	metastasis	Liver cancer	TRUE			Liver cancer	0.182181	Lung, squamous cell carcinoma	0.0398491	Breast ductal cancer	0.00605858	Ovarian, endometrioid carcinoma	-0.00394643	Gastric adenocarcinoma	-0.0287169
GSM319783.CEL	Carcinoma of liver, hepatocellular, metastatic, inflammation: moderate lymphoplasmacytic infiltrate	Liver	Omentum	metastasis	Liver cancer	TRUE			Liver cancer	0.177917	Lung, squamous cell carcinoma	0.0197349	Gastric adenocarcinoma	0.00551483	Pancreatic cancer	-0.00404313	Ovarian, endometrioid carcinoma	-0.0199253
GSM319846.CEL	Metastatic fibrolamellar hepatocellular carcinoma	Liver	Mediastinal mass	metastasis	Liver cancer	TRUE			Liver cancer	0.134337	Breast ductal cancer	0.123283	Lung, squamous cell carcinoma	0.0416147	Pancreatic cancer	-0.0175041	Ovarian, endometrioid carcinoma	-0.0294398
GSM319778.CEL	Carcinoma, hepatocellular, fibrolamellar, metastatic, fibrolamellar hepatocellular carcinoma metastatic to lymph node	Liver	Lymph node	metastasis	Liver cancer	FALSE			Lung, squamous cell carcinoma	0.00268722	Gastric adenocarcinoma	0.00165639	Peritoneum adenocarcinoma	-0.00581475	Ovarian, endometrioid carcinoma	-0.0171481	Uterine, Mullerian tumor	-0.0292535
GSM319786.CEL	Carcinoma of lung, non-small cell, metastatic	Lung	Lymph node	metastasis	Lung adenocarcinoma	TRUE			Lung adenocarcinoma	0.283629	Esophagus adenocarcinoma	0.020861	Lung, squamous cell carcinoma	0.0017802	Gastric adenocarcinoma	-0.00544491	Ovarian, endometrioid carcinoma	-0.00890203
GSM319679.CEL	Metastatic moderately differentiated adenocarcinoma	Lung	Adrenal gland	metastasis	Lung adenocarcinoma	TRUE			Lung adenocarcinoma	0.22125	Lung, squamous cell carcinoma	0.0505179	Breast ductal cancer	0.0238368	Ovarian, endometrioid carcinoma	0.0047183	Esophagus adenocarcinoma	0.00322511
GSM319681.CEL	Poorly differentiated lung adenocarcinoma	Lung	Adrenal gland	metastasis	Lung adenocarcinoma	TRUE			Lung adenocarcinoma	0.1977	Lung, squamous cell carcinoma	0.0317379	Ovarian, endometrioid carcinoma	0.020372	Uterine, Mullerian tumor	0.00819042	Ovarian, clear cell carcinoma	-0.00628683
GSM319790.CEL	Adenocarcinoma of lung, metastatic	Lung	Omentum	metastasis	Lung adenocarcinoma	TRUE			Lung adenocarcinoma	0.127688	Leiomyosarcoma	0.0127927	Peritoneum adenocarcinoma	0.00874209	Osteosarcoma	0.00502591	Chondrosarcoma	-0.000730437
GSM319739.CEL	Metastatic lung adenocarcinoma	Lung	Adrenal gland	metastasis	Lung adenocarcinoma	FALSE	TRUE		Lung, squamous cell carcinoma	0.0219942	Esophagus adenocarcinoma	0.0149566	Ovarian, endometrioid carcinoma	-0.00447284	Breast ductal cancer	-0.00943244	Ovarian, clear cell carcinoma	-0.0115035
GSM319785.CEL	Carcinoma of lung, non-small cell, metastatic	Lung	Lymph node	metastasis	Lung adenocarcinoma	FALSE	TRUE		Lung, squamous cell carcinoma	0.013789	Ovarian, endometrioid carcinoma	-0.0151816	Ovarian, clear cell carcinoma	-0.0198963	Peritoneum adenocarcinoma	-0.0222059	Cervical adenocarcinoma	-0.0282054
GSM319674.CEL	Metastatic poorly differentiated carcinoma	Lung	Adrenal gland	metastasis	Lung adenocarcinoma	FALSE	TRUE		Lung, squamous cell carcinoma	0.0123233	Ovarian, endometrioid carcinoma	0.0052494	Esophagus adenocarcinoma	-0.0144301	Ovarian, mucinous carcinoma	-0.020667	Ovarian, clear cell carcinoma	-0.0228187
GSM319671.CEL	Poorly differentiated non-small cell carcinoma	Lung	Lymph node	metastasis	Lung adenocarcinoma	FALSE	TRUE		Lung, squamous cell carcinoma	0.0115453	Ovarian, endometrioid carcinoma	-0.00424567	Ovarian, clear cell carcinoma	-0.0137272	Uterine, Mullerian tumor	-0.0195366	Ovarian, mucinous carcinoma	-0.02336
GSM319705.CEL	Carcinoma of lung, non-small cell, metastatic	Lung	Small intestine	metastasis	Lung adenocarcinoma	FALSE			Melanoma	0.0481282	Uterine, Mullerian tumor	-0.0126604	Ovarian, endometrioid carcinoma	-0.0166408	Ovarian, clear cell carcinoma	-0.0169761	Synovial sarcoma	-0.0184566
GSM319700.CEL	Carcinoma of lung, squamous cell, metastatic	Lung	Skin	metastasis	Lung, squamous cell carcinoma	TRUE			Lung, squamous cell carcinoma	0.0961661	Cervical squamous cell carcinoma	0.000724742	Ovarian, endometrioid carcinoma	-0.000310412	Esophagus adenocarcinoma	-0.00562293	Ovarian, clear cell carcinoma	-0.0122493
GSM319823.CEL	Metastatic squamous cell carcinoma	Lung	Lymph node	metastasis	Lung, squamous cell carcinoma	TRUE			Lung, squamous cell carcinoma	0.0950115	Ovarian, endometrioid carcinoma	4.28531e-05	Cervical squamous cell carcinoma	-0.00721584	Uterine, Mullerian tumor	-0.0175283	Oral squamous cell carcinoma	-0.019258
GSM319699.CEL	Carcinoma of lung, squamous cell, metastatic	Lung	Lymph node	metastasis	Lung, squamous cell carcinoma	TRUE			Lung, squamous cell carcinoma	0.0107973	Ovarian, endometrioid carcinoma	0.0088813	Uterine, Mullerian tumor	-0.0065971	Burkitts lymphoma	-0.0105945	Ovarian, clear cell carcinoma	-0.029878
GSM319751.CEL	Malignant melanoma, metastatic	Skin	Small intestine	metastasis	Melanoma	TRUE			Melanoma	0.0700474	Ovarian, endometrioid carcinoma	-0.00546105	Lung, squamous cell carcinoma	-0.00927346	Uterine sarcoma	-0.0204843	Uterine, Mullerian tumor	-0.02064
GSM319718.CEL	Metastatic malignant melanoma	Skin	Lung	metastasis	Melanoma	TRUE			Melanoma	0.0601193	Ovarian, endometrioid carcinoma	-0.000745839	Leiomyosarcoma	-0.0226182	Lung, squamous cell carcinoma	-0.0351624	Uterine sarcoma	-0.0422597
GSM319757.CEL	Malignant melanoma, metastatic, tumor metastasized to small intestine	Skin	Small intestine	metastasis	Melanoma	TRUE			Melanoma	0.0524138	Ovarian, endometrioid carcinoma	-0.00945919	Uterine, Mullerian tumor	-0.0111592	Leiomyosarcoma	-0.015648	Ovarian, mucinous carcinoma	-0.0281099
GSM319744.CEL	Malignant melanoma, metastatic, melanoma metastasized to small intestine	Skin	Small intestine	metastasis	Melanoma	TRUE			Melanoma	0.0523369	Breast ductal cancer	0.00380441	Ovarian, endometrioid carcinoma	-0.0133351	Peritoneum adenocarcinoma	-0.0232027	Leiomyosarcoma	-0.031606
GSM319721.CEL	Metastatic malignant melanoma	Skin	Small Bowel	metastasis	Melanoma	TRUE			Melanoma	0.0466132	Ovarian, endometrioid carcinoma	-0.00423273	Leiomyosarcoma	-0.010532	Uterine, Mullerian tumor	-0.0163725	Lung, squamous cell carcinoma	-0.0221624
GSM319738.CEL	Metastatic melanoma	Skin	Lung	metastasis	Melanoma	TRUE			Melanoma	0.0455622	Ovarian, endometrioid carcinoma	-0.0104485	Synovial sarcoma	-0.0212819	Uterine, Mullerian tumor	-0.0278216	Leiomyosarcoma	-0.0313564
GSM319749.CEL	Malignant melanoma, metastatic, melanoma metastasized to omentum	Skin	Omentum	metastasis	Melanoma	TRUE			Melanoma	0.0443094	Ovarian, endometrioid carcinoma	-0.0127987	Peritoneum adenocarcinoma	-0.0212668	Uterine, Mullerian tumor	-0.0242266	Lung, squamous cell carcinoma	-0.0381246
GSM319743.CEL	Malignant melanoma, metastatic, melanoma metastasized to lung; lymphocytic infiltrate present	Skin	Lung	metastasis	Melanoma	TRUE			Melanoma	0.0382702	Uterine, Mullerian tumor	-0.0223666	Ovarian, endometrioid carcinoma	-0.0259869	Peritoneum adenocarcinoma	-0.02642	Lung, squamous cell carcinoma	-0.0376208
GSM319748.CEL	Malignant melanoma, metastatic	Skin	Lung	metastasis	Melanoma	TRUE			Melanoma	0.0337579	Ovarian, endometrioid carcinoma	0.00927835	Uterine, Mullerian tumor	-0.023892	Peritoneum adenocarcinoma	-0.0296879	Leiomyosarcoma	-0.0297272
GSM319809.CEL	Metastatic melanoma with extensive angiolymphatic and visceral pleaural invasion	Skin	Lung	metastasis	Melanoma	TRUE			Melanoma	0.0314024	Leiomyosarcoma	-0.00903785	Peritoneum adenocarcinoma	-0.0165438	Ovarian, endometrioid carcinoma	-0.0241785	Lung, squamous cell carcinoma	-0.0280962
GSM319813.CEL	Metastatic malignant melanoma	Skin	Lung	metastasis	Melanoma	TRUE			Melanoma	0.0256545	Ovarian, endometrioid carcinoma	-0.0118195	Uterine, Mullerian tumor	-0.0185929	Leiomyosarcoma	-0.0212983	Peritoneum adenocarcinoma	-0.0352886
GSM319745.CEL	Malignant melanoma, metastatic, melanoma metastasized to lung	Skin	Lung	metastasis	Melanoma	TRUE			Melanoma	0.0182008	Lung, squamous cell carcinoma	0.0110711	Ovarian, endometrioid carcinoma	-0.0092964	Peritoneum adenocarcinoma	-0.0202222	Ovarian, clear cell carcinoma	-0.0235543
GSM319812.CEL	Metastatic melanoma with multiple foci	Skin	Small bowel	metastasis	Melanoma	TRUE			Melanoma	0.0147708	Ovarian, endometrioid carcinoma	-0.00506191	Leiomyosarcoma	-0.0138561	Ovarian, mucinous carcinoma	-0.0216938	Peritoneum adenocarcinoma	-0.0275547
GSM319746.CEL	Malignant melanoma, metastatic	Skin	Liver	metastasis	Melanoma	TRUE			Melanoma	0.00740167	Liver cancer	-0.00224483	Ovarian, endometrioid carcinoma	-0.00553014	Pancreatic cancer	-0.014402	Leiomyosarcoma	-0.0231749
GSM319772.CEL	Metastatic malignant melanoma	Skin	Skin	metastasis	Melanoma	TRUE			Melanoma	0.00287537	Ovarian, endometrioid carcinoma	-0.00718354	Pancreatic cancer	-0.00936486	Uterine, Mullerian tumor	-0.013294	Peritoneum adenocarcinoma	-0.0180817
GSM319747.CEL	Malignant melanoma, metastatic, melanoma metastasized to ileum	Skin	Jejunum	metastasis	Melanoma	FALSE			Uterine sarcoma	0.00304401	Lung, squamous cell carcinoma	-0.0149048	Uterine, Mullerian tumor	-0.0160006	Ovarian, endometrioid carcinoma	-0.0249995	Leiomyosarcoma	-0.0265556
GSM319811.CEL	Metastatic melanoma	Skin	Lung	metastasis	Melanoma	FALSE			Ovarian, endometrioid carcinoma	-0.00377786	Leiomyosarcoma	-0.0251598	Uterine, Mullerian tumor	-0.0257408	Melanoma	-0.0288453	Ovarian, clear cell carcinoma	-0.0323261
GSM319843.CEL	Moderately to poorly diff. papillary carcinoma	Ovary	Adrenal gland	metastasis	Ovarian adenocarcinoma, NOS	FALSE	TRUE		Ovarian, serous carcinoma	0.276117	Ovarian, endometrioid carcinoma	0.0263348	Peritoneum adenocarcinoma	0.0249367	Lung, squamous cell carcinoma	0.0127103	Ovarian, clear cell carcinoma	-0.0039533
GSM319740.CEL	Metastatic adenocarcinoma, papillary and clear cell type morphologically identical with ovarian primary	Ovary	Umbilical nodule	metastasis	Ovarian adenocarcinoma, NOS	FALSE			Uterine adenocarcinoma	0.0641727	Ovarian, clear cell carcinoma	0.00830392	Ovarian, endometrioid carcinoma	0.00751446	Ovarian, serous carcinoma	0.00615015	Peritoneum adenocarcinoma	0.00029754
GSM319841.CEL	Metastatic poorly differentiated adenocarcinoma consistent with ovarian primary	Ovary	Chest wall	metastasis	Ovarian adenocarcinoma, NOS	FALSE			Lung, squamous cell carcinoma	0.00268059	Leiomyosarcoma	-0.00985775	Uterine, Mullerian tumor	-0.0183118	Ovarian, clear cell carcinoma	-0.023807	Peritoneum adenocarcinoma	-0.0329527
GSM319726.CEL	Poorly differentiated serous papillary adenocarcinoma	Ovary	Colon	metastasis	Ovarian, serous carcinoma	TRUE			Ovarian, serous carcinoma	0.29357	Peritoneum adenocarcinoma	0.0209535	Ovarian, endometrioid carcinoma	0.0060926	Pancreatic cancer	-0.00992739	Uterine adenocarcinoma	-0.0112188
GSM319833.CEL	Metastatic papilary serous carcinoma of ovary	Ovary	Omentum	metastasis	Ovarian, serous carcinoma	TRUE			Ovarian, serous carcinoma	0.218039	Breast ductal cancer	0.0450115	Lung, squamous cell carcinoma	0.0374066	Peritoneum adenocarcinoma	0.0208752	Chondrosarcoma	0.00573518
GSM319725.CEL	Poorly differentiated adenocarcinoma compatible with ovarian primary serous papillary type	Ovary	Colon	metastasis	Ovarian, serous carcinoma	TRUE			Ovarian, serous carcinoma	0.15415	Breast ductal cancer	0.0309081	Uterine, Mullerian tumor	0.00458108	Peritoneum adenocarcinoma	0.00334297	Ovarian, clear cell carcinoma	-0.00563337
GSM319723.CEL	Invasive moderately differentiated ductal adenocarcinoma of the head of the pancreas	Pancreas	Stomach/Duod/Pancreas	metastasis	Pancreatic cancer	FALSE		TRUE	Esophagus adenocarcinoma	0.0560381	Pancreatic cancer	0.0487104	Gastric adenocarcinoma	0.0272075	Bladder cancer	0.0165717	Ovarian, endometrioid carcinoma	0.00961129
GSM319693.CEL	Adenocarcinoma of pancreas, metastatic	Pancreas	Lymph node	metastasis	Pancreatic cancer	FALSE			Gastric adenocarcinoma	0.0685446	Esophagus adenocarcinoma	0.0539944	Lung, squamous cell carcinoma	0.0486493	Pancreatic cancer	0.0196222	Ovarian, mucinous carcinoma	0.00452928
GSM319694.CEL	Adenocarcinoma of pancreas, metastatic, tumor stroma contains prominent neutrophilic and lymphoplasmacytic infiltrate	Pancreas	Omentum	metastasis	Pancreatic cancer	FALSE			Gastric adenocarcinoma	0.0462166	Esophagus adenocarcinoma	0.0431542	Lung, squamous cell carcinoma	0.0236115	Pancreatic cancer	0.00536482	Leiomyosarcoma	-0.00441943
GSM319828.CEL	Metastatic prostatic adenocarcinoma	Prostate	Lymph Node	metastasis	Prostate adenocarcinoma	TRUE			Prostate adenocarcinoma	0.411026	Breast ductal cancer	0.0538893	Ovarian, endometrioid carcinoma	0.013077	Lung, squamous cell carcinoma	-0.0222073	Peritoneum adenocarcinoma	-0.032032
GSM319820.CEL	Metastatic poorly adenocarcinoma consistent with prostatic primary	Prostate	Liver	metastasis	Prostate adenocarcinoma	TRUE			Prostate adenocarcinoma	0.212474	Ovarian, endometrioid carcinoma	-0.00563306	Breast ductal cancer	-0.0190284	Uterine, Mullerian tumor	-0.0308089	Ovarian, clear cell carcinoma	-0.0332841
GSM319826.CEL	Metastatic adenocarcinoma consistent with prostatic origin	Prostate	Lymph node	metastasis	Prostate adenocarcinoma	FALSE			B-cell lymphoma	-0.0205982	Pancreatic cancer	-0.0218576	Peritoneum adenocarcinoma	-0.0272734	Ovarian, mucinous carcinoma	-0.0281214	Ovarian, endometrioid carcinoma	-0.0301148
GSM319713.CEL	Carcinoma of kidney, renal cell, metastatic, renal cell tumor metastasized to adrenal gland; hypercellular component consists of 20% blood and 10% stroma with lymphocytic infiltrate	Kidney	Adrenal gland	metastasis	Renal cancer	TRUE			Renal cancer	0.442347	Pancreatic cancer	0.00428783	Lung, squamous cell carcinoma	-0.00467732	Ovarian, endometrioid carcinoma	-0.0216482	Ovarian, mucinous carcinoma	-0.0266144
GSM319761.CEL	Carcinoma of kidney, renal cell, metastatic, tumor stroma contains prominent lymphoplasmacytic infiltrate	Kidney	Lymph node	metastasis	Renal cancer	TRUE			Renal cancer	0.406894	Ovarian, endometrioid carcinoma	0.00817657	Lung, squamous cell carcinoma	-0.00656937	Peritoneum adenocarcinoma	-0.0140944	Ovarian, mucinous carcinoma	-0.0158881
GSM319734.CEL	Clear cell carcinoma consistent with metastatic renal cell carcinoma	Kidney	Adrenal Gland	metastasis	Renal cancer	TRUE			Renal cancer	0.406078	Leiomyosarcoma	-0.012607	Breast medullary cancer	-0.0141497	Ovarian, endometrioid carcinoma	-0.0152009	Esophagus adenocarcinoma	-0.0159069
GSM319716.CEL	Carcinoma of kidney, renal cell, clear cell, metastatic, tumor stroma (hypo/acellular): fibrosis	Kidney	Liver	metastasis	Renal cancer	TRUE			Renal cancer	0.21576	Breast ductal cancer	0.0325333	Testis, non-seminoma	0.00181266	Pancreatic cancer	-0.000787977	Ovarian, mucinous carcinoma	-0.00307185
GSM319840.CEL	Metastatic carcinoma consistent withrenal primary (clear cell type)	Kidney	Lung	metastasis	Renal cancer	TRUE			Renal cancer	0.187897	Breast ductal cancer	0.00707336	Ovarian, clear cell carcinoma	0.00114163	Ovarian, mucinous carcinoma	-0.000992861	Lung, squamous cell carcinoma	-0.0011337
GSM319714.CEL	Carcinoma of kidney, renal cell, clear cell, metastatic	Kidney	Lung	metastasis	Renal cancer	TRUE			Renal cancer	0.0849431	Lung adenocarcinoma	0.0641886	Pancreatic cancer	0.0267787	Ovarian, endometrioid carcinoma	-0.0136002	Ovarian, clear cell carcinoma	-0.018016
GSM319822.CEL	Poorly differentiated metastatic renal clear cell carcinoma with marked desmoplatic response	Kidney	Lymph node	metastasis	Renal cancer	TRUE			Renal cancer	0.0806325	Ovarian, clear cell carcinoma	0.0202148	Lung, squamous cell carcinoma	0.00578168	Esophagus adenocarcinoma	0.00181731	Peritoneum adenocarcinoma	-0.00894555
GSM319755.CEL	Carcinoma of kidney, renal cell, metastatic, renal cell tumor metastasized to lung; Contains prominent stromal chronic inflammatory infiltrate	Kidney	Lung	metastasis	Renal cancer	TRUE			Renal cancer	0.0589571	Lung, squamous cell carcinoma	-0.00248762	Pancreatic cancer	-0.0029504	Ovarian, endometrioid carcinoma	-0.00578697	Leiomyosarcoma	-0.0263822
GSM319771.CEL	Carcinoma of kidney, renal cell, papillary, metastatic, Inflammation: moderate mixed inflammatory infiltrate	Kidney	Lung	metastasis	Renal cancer	TRUE			Renal cancer	0.0533855	Lung, squamous cell carcinoma	0.0310404	Ovarian, clear cell carcinoma	0.013152	Ovarian, endometrioid carcinoma	0.0117747	Peritoneum adenocarcinoma	-0.022516
GSM319758.CEL	Carcinoma of kidney, renal cell, clear cell, metastatic, tumor component contains adenocarcinoma with clear cell features consistent with metastasis from this patient's known renal primary; no residual normal lung tissue identified	Kidney	Lung	metastasis	Renal cancer	FALSE			Lung, squamous cell carcinoma	0.0308975	Leiomyosarcoma	0.0208386	Testis, non-seminoma	-0.0081786	Pancreatic cancer	-0.0208838	Ovarian, endometrioid carcinoma	-0.0212094
GSM319839.CEL	Metastatic high-grade sarcoma with angiolymphatic invasion	Soft Tissue	Lung	metastasis	Sarcoma, NOS	FALSE	TRUE		Synovial sarcoma	0.10798	Ovarian, endometrioid carcinoma	-0.00993829	Uterine, Mullerian tumor	-0.0139343	Uterine sarcoma	-0.0139453	Leiomyosarcoma	-0.0270119
GSM319821.CEL	Metastatic pleomorphic sarcoma with extensive vascular invasion	Soft Tissue	Liver	metastasis	Sarcoma, NOS	FALSE	TRUE		Osteosarcoma	0.0960349	Leiomyosarcoma	0.0377416	Chondrosarcoma	0.017245	Uterine sarcoma	-0.00775098	Lung, squamous cell carcinoma	-0.0112692
GSM319842.CEL	Metastatic alveolar soft part sarcoma	Soft Tissue	Lymph node	metastasis	Sarcoma, NOS	FALSE			Lung, squamous cell carcinoma	0.0155217	Peritoneum adenocarcinoma	-0.00613697	Uterine, Mullerian tumor	-0.00908959	Ovarian, endometrioid carcinoma	-0.0140242	Breast ductal cancer	-0.0294998
GSM319837.CEL	Massive replacement by poorly differentiated malignant neoplasm, favor sarcoma	Soft Tissue	Liver	metastasis	Sarcoma, NOS	FALSE			Ovarian, endometrioid carcinoma	0.0100509	Uterine, Mullerian tumor	-0.00249907	Synovial sarcoma	-0.0123555	Uterine adenocarcinoma	-0.012418	Lung, squamous cell carcinoma	-0.0126205
GSM319733.CEL	Mixed germ cell carcinoma composed of embryonal carcinoma, seminoma, synctiotrophoblasts and focal sarcomatoid carcinoma	Germ Cell	Lymph node	metastasis	Testis, non-seminoma	FALSE			B-cell lymphoma	0.0256847	T-cell lymphoma	0.0248288	Testis, non-seminoma	0.0183029	Ovarian, mucinous carcinoma	-0.0141376	Lung, squamous cell carcinoma	-0.0227713
GSM319816.CEL	Metastatic malignant germ cell neoplasm	Germ Cell	Lung	metastasis	Testis, non-seminoma	FALSE			Uterine, Mullerian tumor	0.0125684	Leiomyosarcoma	-0.00235367	Osteosarcoma	-0.0181722	Synovial sarcoma	-0.0191398	Peritoneum adenocarcinoma	-0.0200222
GSM319981.CEL	Metastatic malignant neoplasm, morphologically consistent with seminoma	Germ Cell	Lymph node	metastasis	Testis, seminoma	TRUE			Testis, seminoma	0.180582	Ovarian, endometrioid carcinoma	-0.0320882	Ovarian, clear cell carcinoma	-0.0399147	Uterine, Mullerian tumor	-0.0399982	Ovarian, mucinous carcinoma	-0.0467218
GSM319706.CEL	Papillary carcinoma	Thyroid	Lymph node	metastasis	Thyroid carcinoma	TRUE			Thyroid carcinoma	0.446683	Lung adenocarcinoma	0.00883986	Lung, squamous cell carcinoma	0.000666047	Peritoneum adenocarcinoma	-0.018939	Ovarian, endometrioid carcinoma	-0.0237119
GSM319708.CEL	Papillary carcinoma follicular variant	Thyroid	Lymph node	metastasis	Thyroid carcinoma	TRUE			Thyroid carcinoma	0.397995	Ovarian, endometrioid carcinoma	-0.0109686	Pancreatic cancer	-0.0166005	Peritoneum adenocarcinoma	-0.0290205	Uterine, Mullerian tumor	-0.0304508
GSM319737.CEL	Metastatic papillary carcinoma of the thyroid	Thyroid	Lymph Node	metastasis	Thyroid carcinoma	TRUE			Thyroid carcinoma	0.348256	Peritoneum adenocarcinoma	-0.00395659	Ovarian, endometrioid carcinoma	-0.00676725	Lung, squamous cell carcinoma	-0.0219449	Ovarian, clear cell carcinoma	-0.0291974
GSM319753.CEL	Carcinoma of thyroid, follicular, metastatic	Thyroid	Lung	metastasis	Thyroid carcinoma	TRUE			Thyroid carcinoma	0.174563	Lung adenocarcinoma	0.144684	Lung, squamous cell carcinoma	0.0261741	Ovarian, mucinous carcinoma	-0.0261727	Gastric adenocarcinoma	-0.0271594
GSM319806.CEL	Carcinoma of thyroid, papillary, metastatic	Thyroid	Neck	metastasis	Thyroid carcinoma	TRUE			Thyroid carcinoma	0.139106	Breast ductal cancer	0.0134968	Ovarian, endometrioid carcinoma	0.00252984	Pancreatic cancer	-0.0105708	Peritoneum adenocarcinoma	-0.0143896
GSM319796.CEL	Carcinoma of thyroid, medullary, metastatic	Thyroid	Lymph node	metastasis	Thyroid carcinoma	FALSE			Ovarian, endometrioid carcinoma	0.00348991	Pancreatic cancer	-0.0048418	Ovarian, mucinous carcinoma	-0.0211319	Uterine, Mullerian tumor	-0.0250426	Chondrosarcoma	-0.0293072
GSM319707.CEL	Medullary carcinoma	Thyroid	Lymph node	metastasis	Thyroid carcinoma	FALSE			Peritoneum adenocarcinoma	-0.0163614	Ovarian, endometrioid carcinoma	-0.0192905	Pancreatic cancer	-0.0242895	Ovarian, mucinous carcinoma	-0.0270009	Lung, squamous cell carcinoma	-0.0380643
						83	16	1
GSM319817.CEL	Invasive urothelial carcinoma, high grade, ASH grade 4/4	Bladder	Bladder	primary	Bladder cancer	TRUE			Bladder cancer	0.391565	Uterine sarcoma	0.0189906	Ovarian, endometrioid carcinoma	0.0180043	Breast lobular cancer	0.00801209	Esophagus adenocarcinoma	0.00768935
GSM319668.CEL	Invasive ductal carcinoma, poorly differentiated	Breast	Breast	primary	Breast ductal cancer	TRUE			Breast ductal cancer	0.185909	Breast lobular cancer	0.100322	Ovarian, endometrioid carcinoma	0.0162686	Lung, squamous cell carcinoma	-0.00922741	Peritoneum adenocarcinoma	-0.0167052
GSM319665.CEL	Invasive ductal carcinoma, poorly differentiated	Breast	Breast	primary	Breast ductal cancer	TRUE			Breast ductal cancer	0.15575	Ovarian, endometrioid carcinoma	0.00445792	Breast lobular cancer	0.000782669	Lung, squamous cell carcinoma	-0.00749314	Esophagus adenocarcinoma	-0.0088511
GSM319667.CEL	Invasive ductal carcinoma, poorly differentiated	Breast	Breast	primary	Breast ductal cancer	TRUE			Breast ductal cancer	0.152198	Breast lobular cancer	0.0534705	Lung, squamous cell carcinoma	0.0297532	Ovarian, endometrioid carcinoma	-0.00112248	Uterine adenocarcinoma	-0.00956488
GSM319741.CEL	Infiltrating ductal carcinoma, poorly differentiated	Breast	Breast	primary	Breast ductal cancer	TRUE			Breast ductal cancer	0.107386	Lung, squamous cell carcinoma	0.0224681	Peritoneum adenocarcinoma	0.00343816	Cervical adenocarcinoma	-0.0161876	Esophagus adenocarcinoma	-0.0205338
GSM319677.CEL	Moderate to poorly differentiated adenocarcinoma extending into the subserosal fat	Colorectal	Colon	primary	Colorectal carcinoma	FALSE	GI TRACT		Esophagus adenocarcinoma	0.0534905	Colorectal carcinoma	0.044726	Gastric adenocarcinoma	0.0167485	Pancreatic cancer	-0.000976212	Lung, squamous cell carcinoma	-0.001728
GSM319672.CEL	Invasive moderately to poorly differentiated adenocarcinoma of colon mucinous differentiation	Colorectal	Colon	primary	Colorectal carcinoma	FALSE	GI TRACT		Gastric adenocarcinoma	0.0369281	Esophagus adenocarcinoma	0.022178	Ovarian, endometrioid carcinoma	0.0190367	Lung, squamous cell carcinoma	0.0184362	Ovarian, mucinous carcinoma	-0.00441187
GSM319774.CEL	Adenocarcinoma poorly differentiated	Gastric	Gastric	primary	Gastric adenocarcinoma	TRUE			Gastric adenocarcinoma	0.103251	Esophagus adenocarcinoma	0.057412	Lung, squamous cell carcinoma	0.0467846	Pancreatic cancer	0.0146061	Ovarian, mucinous carcinoma	-0.00418526
GSM319810.CEL	Invasive poorly differentiated adenocarcinoma with signet ring features	Gastric	Stomach	primary	Gastric adenocarcinoma	TRUE			Gastric adenocarcinoma	0.060399	Esophagus adenocarcinoma	0.0241604	Ovarian, endometrioid carcinoma	0.00122303	Ovarian, mucinous carcinoma	0.00110422	Pancreatic cancer	-0.006795
GSM319776.CEL	Adenocarcinoma poorly differentiated	Gastric	Gastric	primary	Gastric adenocarcinoma	TRUE			Gastric adenocarcinoma	0.0519251	Lung, squamous cell carcinoma	0.0196892	Esophagus adenocarcinoma	0.00699284	Ovarian, clear cell carcinoma	-0.011783	Ovarian, endometrioid carcinoma	-0.0197817
GSM319775.CEL	Adenocarcinoma poorly differentiated	Gastric	Gastric	primary	Gastric adenocarcinoma	TRUE			Gastric adenocarcinoma	0.0471163	Esophagus adenocarcinoma	0.0327869	Lung, squamous cell carcinoma	0.0127862	Pancreatic cancer	-0.00355487	Ovarian, endometrioid carcinoma	-0.00865899
GSM319735.CEL	Invasive poorly differentiated gastric adenocarcinoma	Gastric	Stomach	primary	Gastric adenocarcinoma	FALSE	GI TRACT		Esophagus adenocarcinoma	0.0368674	Ovarian, endometrioid carcinoma	0.0155267	Gastric adenocarcinoma	0.00845112	Cervical adenocarcinoma	-0.0143973	Lung, squamous cell carcinoma	-0.0204874
GSM319834.CEL	High grade spindle cell and pleomorphic sarcoma with leimyosarcomatous and focal liposarcomatous differentiated	Soft Tissue	Soft Tissue	primary	Leiomyosarcoma	FALSE	TRUE		Osteosarcoma	0.0851949	Leiomyosarcoma	0.0413115	Lung, squamous cell carcinoma	-0.00293739	Peritoneum adenocarcinoma	-0.0115363	Chondrosarcoma	-0.0144425
GSM319729.CEL	High grade sarcoma (pleomorphic liposarcoma)	Soft Tissue	Soft Tissue	primary	Liposarcoma	TRUE			Liposarcoma	0.139564	Leiomyosarcoma	0.0170748	Uterine, Mullerian tumor	-0.0106143	Uterine sarcoma	-0.0282202	Peritoneum adenocarcinoma	-0.0284975
GSM319736.CEL	Multifocal moderately to poorly differentiated hepatocellular carcinoma	Liver	Liver	primary	Liver cancer	TRUE			Liver cancer	0.203349	Lung, squamous cell carcinoma	0.05522	Ovarian, endometrioid carcinoma	-0.00149724	Gastric adenocarcinoma	-0.0062401	Uterine, Mullerian tumor	-0.0232296
GSM319717.CEL	Carcinoma of liver, hepatocellular	Liver	Liver	primary	Liver cancer	TRUE			Liver cancer	0.178108	Lung, squamous cell carcinoma	0.0430475	Ovarian, endometrioid carcinoma	-0.00433023	Gastric adenocarcinoma	-0.0144261	Peritoneum adenocarcinoma	-0.0236957
GSM319715.CEL	Carcinoma of liver, hepatocellular	Liver	Liver	primary	Liver cancer	TRUE			Liver cancer	0.0618852	Lung, squamous cell carcinoma	0.0281083	Pancreatic cancer	-0.00662716	Ovarian, mucinous carcinoma	-0.011161	Gastric adenocarcinoma	-0.0126471
GSM319799.CEL	Carcinoma of liver, hepatocellular	Liver	Liver	primary	Liver cancer	FALSE			Lung, squamous cell carcinoma	0.0162614	Ovarian, endometrioid carcinoma	0.00455937	Ovarian, mucinous carcinoma	-0.00693734	Esophagus adenocarcinoma	-0.00923128	Peritoneum adenocarcinoma	-0.0176013
GSM319724.CEL	Poorly differentiated adenocarcinoma	Lung	Lung	primary	Lung adenocarcinoma	TRUE			Lung adenocarcinoma	0.250004	Esophagus adenocarcinoma	0.0248366	Lung, squamous cell carcinoma	0.0247101	Leiomyosarcoma	-0.0106572	Ovarian, mucinous carcinoma	-0.0156724
GSM319684.CEL	Invasive pleomorphic carcinoma with adenocarcinoma and spindle cell carcinoma	Lung	Lung	primary	Lung adenocarcinoma	FALSE	TRUE		Lung, squamous cell carcinoma	0.00665951	Leiomyosarcoma	0.00353932	Pancreatic cancer	-0.0049906	Uterine, Mullerian tumor	-0.0191651	Peritoneum adenocarcinoma	-0.0310035
GSM319669.CEL	Invasive poorly differentiated adenosquamous cell carcinoma	Lung	Lung	primary	Lung, squamous cell carcinoma	TRUE			Lung, squamous cell carcinoma	0.0729212	Ovarian, endometrioid carcinoma	0.0283546	Esophagus adenocarcinoma	-0.01673	Gastric adenocarcinoma	-0.0230445	Uterine, Mullerian tumor	-0.0234286
GSM319663.CEL	Clear Cell Carcinoma of the Ovary	Ovary	Ovary	primary	Ovarian, clear cell carcinoma	FALSE	TRUE		Ovarian, endometrioid carcinoma	0.0359981	Ovarian, clear cell carcinoma	0.019933	Peritoneum adenocarcinoma	-0.00643657	Esophagus adenocarcinoma	-0.0113087	Ovarian, mucinous carcinoma	-0.0168083
GSM319664.CEL	Poorly Differentiated Serous Carcinoma of Ovary	Ovary	Ovary	primary	Ovarian, serous carcinoma	TRUE			Ovarian, serous carcinoma	0.290352	Uterine adenocarcinoma	0.025946	Peritoneum adenocarcinoma	0.0188992	Ovarian, endometrioid carcinoma	0.0036947	Lung, squamous cell carcinoma	-0.00592728
GSM319666.CEL	High Grade Serous Carcinoma of Ovary	Ovary	Ovary	primary	Ovarian, serous carcinoma	TRUE			Ovarian, serous carcinoma	0.213016	Peritoneum adenocarcinoma	0.0172806	Ovarian, endometrioid carcinoma	0.0123389	Breast ductal cancer	0.0115915	Lung, squamous cell carcinoma	0.00932356
GSM319686.CEL	Moderately to poorly differentiated pancreatic adenocarcinoma arising in head of pancreas	Pancreas	Pancreas	primary	Pancreatic cancer	TRUE			Pancreatic cancer	0.107163	Gastric adenocarcinoma	0.0308453	Ovarian, endometrioid carcinoma	0.00949049	Esophagus adenocarcinoma	0.00133458	Ovarian, mucinous carcinoma	-0.000843713
GSM319688.CEL	Moderately to poorly differentiated pancreatic adenocarcinoma of head of pancreas	Pancreas	Pancreas	primary	Pancreatic cancer	TRUE			Pancreatic cancer	0.0960995	Ovarian, endometrioid carcinoma	0.0318313	Gastric adenocarcinoma	0.0232612	Esophagus adenocarcinoma	0.0172128	Oral squamous cell carcinoma	0.00600327
GSM319793.CEL	Adenocarcinoma of pancreas, ductal	Pancreas	Pancreas	primary	Pancreatic cancer	FALSE			Esophagus adenocarcinoma	0.0885607	Gastric adenocarcinoma	0.0255351	Lung, squamous cell carcinoma	0.0214095	Pancreatic cancer	0.0143984	Uterine, Mullerian tumor	-0.00985769
GSM319807.CEL	Adenocarcinoma of pancreas, ductal, tumor: intraductal and invasive adenocarcinoma; non-neoplastic lesion:chronic pancreatitis with 30% exocrine epithelium, 2% endocrine epithelium, 10% ducts, 58% fibrous tissue with chronic inflammation	Pancreas	Pancreas	primary	Pancreatic cancer	FALSE			Esophagus adenocarcinoma	0.0740461	Gastric adenocarcinoma	0.0454473	Pancreatic cancer	0.0434193	Lung, squamous cell carcinoma	0.0301612	Ovarian, endometrioid carcinoma	0.023921
GSM319784.CEL	Tumor of pancreas, tumor stroma (cellular): desmoplastic reaction; tumor stroma (hypo/acellular): fibrosis; lesion (45%): pancreatitis, chronic 100%	Pancreas	Pancreas	primary	Pancreatic cancer	FALSE			Osteosarcoma	0.0622285	Pancreatic cancer	0.0103741	Breast ductal cancer	-0.0113373	Ovarian, endometrioid carcinoma	-0.0119225	Chondrosarcoma	-0.0143427
GSM319781.CEL	Adenocarcinoma of pancreas, ductal, tumor stroma (cellular): desmoplastic reaction; lesion (20%): pancreatitis, chronic 100%	Pancreas	Pancreas	primary	Pancreatic cancer	FALSE			Esophagus adenocarcinoma	0.0663791	Gastric adenocarcinoma	0.0388799	Pancreatic cancer	0.0333057	Ovarian, endometrioid carcinoma	0.0275165	Lung, squamous cell carcinoma	-4.62575e-05
GSM319797.CEL	Adenocarcinoma of pancreas, ductal	Pancreas	Pancreas	primary	Pancreatic cancer	FALSE			Esophagus adenocarcinoma	0.0572457	Pancreatic cancer	0.0475139	Gastric adenocarcinoma	0.0291059	Lung, squamous cell carcinoma	0.00120516	Ovarian, mucinous carcinoma	-0.00769036
GSM319689.CEL	Moderately to poorly differentiated mucinous adenocarcinoma with signet ring cell features	Pancreas	Pancreas/Duod.	primary	Pancreatic cancer	FALSE			Esophagus adenocarcinoma	0.0385523	Lung, squamous cell carcinoma	0.0254935	Pancreatic cancer	0.0192481	Gastric adenocarcinoma	0.0180468	Ovarian, endometrioid carcinoma	0.00364207
GSM319787.CEL	Carcinoma of pancreas, anaplastic	Pancreas	Pancreas	primary	Pancreatic cancer	FALSE			Leiomyosarcoma	0.0222012	Osteosarcoma	0.00196405	Pancreatic cancer	-0.00154409	Breast ductal cancer	-0.00485388	Lung, squamous cell carcinoma	-0.0101973
GSM319682.CEL	Pancreatic adenosquamous carcinoma, poorly differentiated	Pancreas	Pancreas	primary	Pancreatic cancer	TRUE			Pancreatic cancer	0.0224665	Lung, squamous cell carcinoma	0.0195727	Ovarian, endometrioid carcinoma	0.0112701	Esophagus adenocarcinoma	-0.00638153	Uterine, Mullerian tumor	-0.0240669
GSM319847.CEL	Invasive poorly differentiated prostatic adenocarcinoma	Prostate	Prostate	primary	Prostate adenocarcinoma	TRUE			Prostate adenocarcinoma	0.494838	Breast ductal cancer	0.055673	Ovarian, endometrioid carcinoma	-0.00774736	Synovial sarcoma	-0.0187406	Lung, squamous cell carcinoma	-0.025084
GSM319791.CEL	Adenocarcinoma of prostate	Prostate	Prostate	primary	Prostate adenocarcinoma	TRUE			Prostate adenocarcinoma	0.482417	Breast ductal cancer	0.12195	Ovarian, endometrioid carcinoma	0.018021	Breast lobular cancer	-0.0125479	Uterine sarcoma	-0.0138127
GSM319795.CEL	Adenocarcinoma of prostate, lesion (70%): hyperplasia of prostate 100%; non tumor structures: 60% epithelium, 40% fibromuscular stroma	Prostate	Prostate	primary	Prostate adenocarcinoma	TRUE			Prostate adenocarcinoma	0.479376	Breast ductal cancer	0.0292931	Ovarian, endometrioid carcinoma	0.00693836	Breast lobular cancer	0.00635267	Lung, squamous cell carcinoma	-0.0166262
GSM319782.CEL	Adenocarcinoma of prostate	Prostate	Prostate	primary	Prostate adenocarcinoma	TRUE			Prostate adenocarcinoma	0.45992	Ovarian, endometrioid carcinoma	0.00831211	Breast ductal cancer	-0.00584561	Breast lobular cancer	-0.00631169	Lung, squamous cell carcinoma	-0.0145137
GSM319780.CEL	Adenocarcinoma of prostate	Prostate	Prostate	primary	Prostate adenocarcinoma	TRUE			Prostate adenocarcinoma	0.457695	Ovarian, endometrioid carcinoma	0.00469193	Peritoneum adenocarcinoma	-0.0293071	Uterine, Mullerian tumor	-0.0318908	Lung, squamous cell carcinoma	-0.0333205
GSM319789.CEL	Adenocarcinoma of prostate	Prostate	Prostate	primary	Prostate adenocarcinoma	TRUE			Prostate adenocarcinoma	0.423096	Breast ductal cancer	0.0147839	Ovarian, endometrioid carcinoma	0.0047659	Breast lobular cancer	0.00373043	Uterine, Mullerian tumor	-0.0200089
GSM319792.CEL	Adenocarcinoma of prostate	Prostate	Prostate	primary	Prostate adenocarcinoma	TRUE			Prostate adenocarcinoma	0.406623	Breast ductal cancer	0.0255281	Breast lobular cancer	0.0133134	Uterine sarcoma	0.000299145	Ovarian, endometrioid carcinoma	-0.00328245
GSM319829.CEL	Invasive poorly differentiated adenocarcinoma	Prostate	Prostate	primary	Prostate adenocarcinoma	TRUE			Prostate adenocarcinoma	0.353761	Breast lobular cancer	0.0149754	Breast ductal cancer	0.0126121	Uterine sarcoma	0.00904057	Ovarian, endometrioid carcinoma	0.0064865
GSM319728.CEL	Renal cell carcinoma, conventional (clear cell) type with spindle cell and rhabdoid features	Kidney	Kidney	primary	Renal cancer	TRUE			Renal cancer	0.154001	Pancreatic cancer	-0.00692095	Breast medullary cancer	-0.0230001	Peritoneum adenocarcinoma	-0.0241665	Uterine, Mullerian tumor	-0.0254335
GSM319727.CEL	Recurrent high grade sarcoma involving mesenteric fat and focally muscle of small bowel	Soft Tissue	Adominal sarcoma	primary	Sarcoma, NOS	FALSE	TRUE		Osteosarcoma	0.0831324	Chondrosarcoma	0.0315791	Leiomyosarcoma	0.0314861	Uterine, Mullerian tumor	-0.0149009	Lung, squamous cell carcinoma	-0.0187365
GSM319788.CEL	Tumor of testis, mixed germ cell	Germ Cell	Testis	primary	Testis, non-seminoma	TRUE			Testis, non-seminoma	0.354914	Breast ductal cancer	0.0353371	Testis, seminoma	0.0167189	Ovarian, endometrioid carcinoma	0.00210034	Lung, squamous cell carcinoma	-0.00609248
GSM319838.CEL	Mixed malignant germ cell tumor with embroyonal carcinoma, seminoma, and yolk sac tumor	Germ Cell	Testicle	primary	Testis, non-seminoma	TRUE			Testis, non-seminoma	0.350202	Testis, seminoma	0.0878463	Breast ductal cancer	0.0103961	Ovarian, endometrioid carcinoma	0.00203036	Uterine, Mullerian tumor	-0.0092908
GSM319801.CEL	Tumor of testis, mixed germ cell	Germ Cell	Testis	primary	Testis, non-seminoma	TRUE			Testis, non-seminoma	0.29772	Ovarian, endometrioid carcinoma	0.0172624	Uterine, Mullerian tumor	-0.00841685	Ovarian, clear cell carcinoma	-0.0124155	Lung, squamous cell carcinoma	-0.0126364
GSM319798.CEL	Tumor of testis, mixed germ cell	Germ Cell	Testis	primary	Testis, non-seminoma	TRUE			Testis, non-seminoma	0.29329	Testis, seminoma	0.0656626	Ovarian, endometrioid carcinoma	0.00078029	Uterine, Mullerian tumor	-0.00432474	Peritoneum adenocarcinoma	-0.0188057
GSM319803.CEL	Tumor of testis, mixed germ cell	Germ Cell	Testis	primary	Testis, non-seminoma	TRUE			Testis, non-seminoma	0.236741	Uterine, Mullerian tumor	-0.00465772	Peritoneum adenocarcinoma	-0.0164298	Lung, squamous cell carcinoma	-0.0307845	Leiomyosarcoma	-0.0340286
GSM319802.CEL	Tumor of testis, mixed germ cell	Germ Cell	Testis	primary	Testis, non-seminoma	TRUE			Testis, non-seminoma	0.2375	Testis, seminoma	0.0358682	Uterine, Mullerian tumor	0.00202223	Rhabdomyosarcoma	-0.0138184	Lung, squamous cell carcinoma	-0.0156668
GSM319794.CEL	Tumor of testis, mixed germ cell	Germ Cell	Testis	primary	Testis, non-seminoma	TRUE			Testis, non-seminoma	0.238686	Testis, seminoma	0.0827305	Breast ductal cancer	0.0557905	Ovarian, endometrioid carcinoma	0.00326827	Rhabdomyosarcoma	-0.00329455
GSM319835.CEL	Malignant mixed germ cell tumor with components of embryonal carcinoma (80%) and seminoma (20%)	Germ Cell	Testicle	primary	Testis, non-seminoma	TRUE			Testis, non-seminoma	0.219222	Breast ductal cancer	0.018496	Testis, seminoma	0.0153136	Ovarian, endometrioid carcinoma	0.0094222	Uterine, Mullerian tumor	-0.0157759
GSM319731.CEL	Mixed germ cell tumor composed of embryonal carcinoma (70%), yolk sac tumor (10%), mature teratoma (10%), focal immature teratoma (5%)	Germ Cell	Testicle	primary	Testis, non-seminoma	TRUE			Testis, non-seminoma	0.190969	Lung, squamous cell carcinoma	0.00690138	Leiomyosarcoma	0.000642862	Osteosarcoma	-0.00932364	Uterine sarcoma	-0.0117817
GSM319804.CEL	Tumor of testis, mixed germ cell	Germ Cell	Testis	primary	Testis, non-seminoma	TRUE			Testis, non-seminoma	0.185263	Ovarian, endometrioid carcinoma	-0.00252258	Lung, squamous cell carcinoma	-0.00697517	Peritoneum adenocarcinoma	-0.0069887	Leiomyosarcoma	-0.0224988
GSM319732.CEL	Testicular germ cell tumor consisting only of embryonal carcinoma	Germ Cell	Testicle	primary	Testis, non-seminoma	TRUE			Testis, non-seminoma	0.133096	Ovarian, endometrioid carcinoma	-0.00797223	Peritoneum adenocarcinoma	-0.00908909	Lung, squamous cell carcinoma	-0.027976	Uterine, Mullerian tumor	-0.0298419
GSM319779.CEL	Tumor of testis, mixed germ cell	Germ Cell	Testis	primary	Testis, non-seminoma	TRUE			Testis, non-seminoma	0.076791	Synovial sarcoma	0.0126238	Uterine, Mullerian tumor	-0.00397839	Ovarian, endometrioid carcinoma	-0.00495791	Rhabdomyosarcoma	-0.00522472
GSM319800.CEL	Tumor of testis, mixed germ cell	Germ Cell	Testis	primary	Testis, non-seminoma	FALSE			Leiomyosarcoma	0.00809384	Peritoneum adenocarcinoma	0.00244606	Chondrosarcoma	-0.0164298	Uterine sarcoma	-0.018223	Ovarian, endometrioid carcinoma	-0.0197671
GSM319730.CEL	Poorly differentiated papillary adenocarcinoma confined to the thyroid gland	Thyroid	Thyroid	primary	Thyroid carcinoma	TRUE			Thyroid carcinoma	0.196713	Lung adenocarcinoma	0.0503152	Pancreatic cancer	-0.00867563	Peritoneum adenocarcinoma	-0.0156168	Ovarian, endometrioid carcinoma	-0.0324157
GSM319742.CEL	Medullary thyroid carcinoma with focal C-cell hyperplasia	Thyroid	Thyroid	primary	Thyroid carcinoma	FALSE			Lung, carcinoid tumor	-0.00608625	Ovarian, endometrioid carcinoma	-0.00643985	Pancreatic cancer	-0.0299203	Uterine, Mullerian tumor	-0.0335888	Peritoneum adenocarcinoma	-0.0399881
						42	4	0
